# Supplementary material for: Dependence of innate lymphoid cell 1 development on NKp46
Source: PLoS Biol. 2018 Apr 27;16(4):e2004867. doi: 10.1371/journal.pbio.2004867 (PMC5922978; doi:10.1371/journal.pbio.2004867)
Supplement: S1 Data — BM, bone marrow; Eomes, Eomesodermin; GFP, green fluorescent protein; IL, interleukin; ILC, innate lymphoid cell; Ncr1, natural cytotoxicity receptor 1; NK, natural killer; SI, small intestine; T-bet, T-box expressed in T cells. (XLSX) [file pbio.2004867.s007.xlsx]

## Sheet: Figure 1B
	Figure 1B
	ILC (%)	Ncr+/+	Ncrgfp/+	Ncrgfp/gfp		ILC (102)	Ncr+/+	Ncrgfp/+	Ncrgfp/gfp																																								SI ILC1
		4.49	3.14	1.69			12.6	7.4	4.8																																								WT
		12.4	6.4	2.97			15.35	10.45	4.36																																								1528
		11.6	3.43	2.22			26.6	12.1	7.6																																								1391
		4.54	3.83	0.96			15.6	6	1.2																																								1040
		6.08	2.93	2.48			9.3	5	3.9																																								1375
	Average	7.822	3.946	2.064		Average	15.89	8.19	4.372
	SD	3.46813	1.26362	0.689481		SD	5.81948	2.68298	2.0439																																								1333.5
																																																	179.584
[truncated: 1 more columns]

## Sheet: Figure 1D
	Figure 1D
		Liver		Spleen		BM		SI
	Pair	Ncr+/+	Ncrgfp/gfp	Ncr+/+	Ncrgfp/gfp	Ncr+/+	Ncrgfp/gfp	Ncr+/+	Ncrgfp/gfp
	1	21.2	1.11	1.64	0.27	2.68	0.24	55.8	11.3
	2	26.6	2.53	1.13	0.091	1.43	0.24	53.9	24.5
	3	10.2	1.1	1.5	0.2	2.7	1.1	37.2	23.4
	4	10.1	1.6	1.4	0.4	1.1	0.5	56.8	2.48
	5	11.7	0.8	2.9	0	2.1	0.1
	Average	15.96	1.428	1.714	0.1922	2.002	0.436	50.925	15.42
	SD	6.72803	0.607796	0.616039	0.138908	0.647654	0.356292	7.9923	9.09045

## Sheet: Figure 1E
	Figure 1E
		Liver ILC1		Spleen ILC1		BM ILC1		SI ILC1			Liver NK		SP NK		BM NK		SI NK
		Ncr+/+	Ncrgfp/gfp	Ncr+/+	Ncrgfp/gfp	Ncr+/+	Ncrgfp/gfp	Ncr+/+	Ncrgfp/gfp		Ncr+/+	Ncrgfp/gfp	Ncr+/+	Ncrgfp/gfp	Ncr+/+	Ncrgfp/gfp	Ncr+/+	Ncrgfp/gfp
		4020	210	980	160	400	40	1528	56		29050	28340	53140	56440	9060	16060	224	244
		2610	290	500	40	280	40	1391	177		13100	17300	40480	40040	25840	16060	430	438
		4635	480	1120	20	580	0	1040	65		10850	16920	37820	34360	12000	5400	330	125
		2430	170	560	160	200	40	1375	0		23330	20560	26260	39000	15840	22320	60	10
	Average	3423.75	287.5	790	95	365	30	1333.5	74.5	Average	19082.5	20780	39425	42460	15685	14960	261	204.25
	SD	931.715	119.242	265.518	65.3835	143.091	17.3205	179.584	64.2048	SD	7432.31	4588.35	9553.89	8349.83	6336.76	6082.42	137.015	158.298

## Sheet: Figure 2B
	Figure 2B
		Liver
	Pair	Ncr+/+	Ncrgfp/gfp
	1	18.9	0.27
	2	19.7	1.06
	3	8.9	1.4
	4	7.3	1.3
	5	10.4	0.6
	Average	13.04	0.926
	SD	5.2106	0.428747

## Sheet: Figure 2C
	Figure 2C
		Spleen		BM		SI
	Pair	Ncr+/+	Ncrgfp/gfp	Ncr+/+	Ncrgfp/gfp	Ncr+/+	Ncrgfp/gfp
	1	2.7	0.18	3.01	0	8.33	2.43
	2	2.55	0.1	1.65	0	9.1	2.9
	3	1.5	0.2	1.5	0	16.6	5.2
	4	1.4	0.4	0.8	0.3	22	0
	5	3	0.1	1.9	0.2
	Average	2.23	0.196	1.772	0.1	14.0075	2.6325
	SD	0.653911	0.109836	0.718704	0.126491	5.63291	1.84626

## Sheet: Figure 3C
	Figure 3C
		ILC2		ILC3
		Ncr+/+	Ncrgfp/gfp	Ncr+/+	Ncrgfp/gfp
		226	173	1032	1504
		380	294	920	1253
		295	269	1136	1325
		412	385	1659	2001
	Average	328.25	280.25	1186.75	1520.75
	SD	72.8916	75.483	283.151	291.946

## Sheet: Figure 3D
	Figure 3D
		Unstimulate		IL-12 + IL-18
	Pair	Ncr+/+	Ncrgfp/gfp	Ncr+/+	Ncrgfp/gfp
	1	411.119	900.172	88263.1	81841
	2	430.263	388.494	88983.7	83431.8
	3	381.532	680.881	86324.3	85301
	Average	407.638	656.516	87857	83524.6
	SD	20.0461	209.601	1123	1414.03

## Sheet: Figure 4B
	Figure 4B
		Liver ILC1		Liver NK
		Ncr+/+	Ncrgfp/gfp	Ncr+/+	Ncrgfp/gfp
		8.42	0	75.1	84.3
		10.7	0.145	61.9	84.2
		8.76	0	58	68.6
		13.4	0	54.9	70.6
			0.086		72.2
	Average	10.32	0.0462	62.475	75.98
	SD	1.97955	0.0595799	7.69947	6.84818

## Sheet: Figure 4C
	Figure 4C
		BM ILC1		Spleen ILC1		BM NK		Spleen NK
		Ncr+/+	Ncrgfp/gfp	Ncr+/+	Ncrgfp/gfp	Ncr+/+	Ncrgfp/gfp	Ncr+/+	Ncrgfp/gfp
		2.44	0	2.45	0.213	56.1	85	75.5	74.9
		3.51	0	0.766	0.356	54.5	89.5	83.7	73.7
		9.09	0	1.64	0	64.7	73.3	77	80.7
		2.94	0	0.794	0	76.8	86	81.7	78.9
			0		0		81.9		83.3
	Average	4.495	0	1.4125	0.1138	63.025	83.14	79.475	78.3
	SD	2.6798	0	0.694382	0.146528	8.84855	5.48547	3.34393	3.57323

## Sheet: Figure 4D
	Figure 4D
		ILC2
	Pair	Ncr+/+	Ncrgfp/gfp
	1	19.2	28.5
	2	10.9	33.5
	3	21.6	29.5
	4	20.3	22.8
	Average	18	28.575
	SD	4.18629	3.8232

[truncated: 4 more sheets: Figure 4E, Figure S3B, Figure S4B, Figure S6C]
